# Supplementary material for: Enhanced Luminance of CdSe/ZnS Quantum Dots Light-Emitting Diodes Using ZnO-Oleic Acid/ZnO Quantum Dots Double Electron Transport Layer
Source: Nanomaterials (Basel). 2022 Jun 14;12(12):2038. doi: 10.3390/nano12122038 (PMC9231060; doi:10.3390/nano12122038)
Supplement: Supplementary file 1 [file nanomaterials-12-02038-s001.zip]

Archive with 1 entries (1 files):
- nanomaterials-1734110-supplementary.pdf
